# Supplementary material for: Contextual factors affecting integration of eye health into school health programme in Zanzibar: a qualitative health system research
Source: BMC Health Serv Res. 2023 Dec 14;23:1414. doi: 10.1186/s12913-023-10469-9 (PMC10722834; doi:10.1186/s12913-023-10469-9)
Supplement: Supplementary file 1 — Additional file 1. Qualitative interview transcripts. The qualitative interview transcripts are obtained from interviewing 83 stakeholders in Zanzibar. [file 12913_2023_10469_MOESM1_ESM.xlsx]

## Sheet: MOE_MOH
Section A								Section B. General questions relating to the individual’s role in the eye health programme.																				C. Referral and Uptake										D. Programme Efficiency
Respondent	DOV	Interviewer	Institution	Sector rep	Name of respondent	Position	Phone number	Do you know about the recent school eye health programme implemented in School Health Programme?	Do you know who implemented it and who funded it?	What has been your role in the integrated school health programme? (designing setting up/ monitoring)	Generally what is the role of you ministry in school health programme?	Do you think your Ministry adequately played its role in facilitating and support the eye health programme?	If No, what needs improvement?	Is there a line budget for an integrated school health programme within the government?	If Yes, would you describe it as adequate?	What do you see as a source of resources for schools to maintain the Integrated School Eye Health programme?	Are there any opportunities for a budget allocation for Integrated School Eye Health Programme in the government?	Do you think there are adequate Vision centres in the Country?	Are the Vision Centres within the reach of all school children	Do you think the existing working relationship between all stakeholders is good to coordinate school health programmes?	If yes, what synergies exist between the stakeholders	If No, a) What are the gaps?	b) What are the overlaps?	What steps would you suggest for better coordination of Integrated School Eye Health Programme?	Looking at the school eye health programme that was implemented this year, do you think the reach of the current programme can be extended with other sources of funding?	Is the use of teachers for screening/ Training children the best approach	If No, Kindly give alternative suggestions	What do you think about the current referral system used by this programme?	If not good, kindly give your suggestions	Do you think the referral points/ vision centres have the capacity to cope with the referrals?	If no, kindly explain.	Are there any referral guidelines for eye health screening currently?	Is there someone in the school/ ministry who is responsible for gathering, processing and passing on the monitoring data?	If yes, who?	Is there an Education Management Information System? Is eye health captured? Who do you report to regarding children’s health data?	If yes, is eye health collected?	Who do you report to?	- Length and timing of the training	- Training materials (where the training manual clear, training hand out sufficient etc.._)	- Mode of delivery Content of the training (module, information provided)	- Trainers (clarity for the explanation, were they knowledgeable?)	Do you feel that the training has prepared you well for the eye screening you were asked to perform?	How do you think the training could be improved?	What do you think about the vision screening for the children?	What work?	What did not work?	Do you think using teachers to screen children is the best approach	If no, explain	Do you think the integrated programme is reaching the right age group of children (5-14years)?
1	18/10/2017	Rebecca Kasika	Ministry of health					Yes	Yes	Over all in charge, Primary health care, tertiary health care,( Primary eye care-more based in the community but later bega doin otreaches/camps in schools)monitoring,Health promotion and education	We have school health monitoring programs in schools where we cover sections like eye, ear, ENT, Dental That’s what we have beed doing Gin schools but wer are looking forward to expand this	Yes	N/A	Yes	Budget is not adequate, a lot of competing priorities	Government mostly others just support which is also very good	Yes, But this has to be strongly accepted by the policy makers and there should be a proof of the need/problem existing and which clearly indicates that it is worth investing	Yes, We don’t have a stand alone Vision Center but we have the Primary Health care units which have eye care departments which only need facilities	yes	Yes	School, Health, Regional Authorities, Training, Monitoring	Not mainstreamed, they need to be mainstreamed in the budget	Good coordination to mainstream activities	YES	Yes		Good	Suggestions that Abdallah mzee, Wete , Makunduchi,Kivunge, Mnazi Mmoja and Chake Hospitals to all have Vision Centers fully equiped	Not all of them.	Some lack human resource and other equipment	no	Yes	Health Management and Information System	yes	yes								At least make it 5-7 days				yes		no
2	16/10/2017	Rebecca Kasika	Ministry of health					Yes	No	There is a health promotion and a preventive service team from the Ministry which also does monitoring in schools.	We supervise implementation of activities	Yes		Yes	There is an allocated budget for School health activities bit it is not adequate	Government budgets and Development Partners	No	No	Yes	Yes	Planning together,implementation of activities together,when challenges come adressing them together	N/A	We should come up with a strategic plan specific for eye care, Identify the stake holders and identify the problems	N/A	Yes, When they are trained they can manage	N/A	Good	N/A	NO	The Primary health care units are not well equiped; they are the ones with mandate to refer patients to Mnazi Mmoja Hospital	Yes	Yes	Data Manager/Incharge of the Primary Health Care	No	N/A
3	12/10/2017	Rebecca Kasika	Ministry of health					Yes	Yes	Coordination, overall health promotion, cut across, health education, service provision	School health boards initiated, create demand for schools to initiate systems within and support them where necessary	Yes	N/A	Yes	Not enough. The demand is bigger but we can reach 40%-50% of the budget	Government budgets, Development partners, CHW and Health Centers, CBOs, FBOs, NGOs	yes, but the budget is very small	Yes, The Primary eye care units are in every village( Although they lack adequate eye care staff and Equipment)	Yes. Within 5Km	Yes	Health promotion, meeting quarterly, service provision	N/A	Do all activities within the existing systems(Trainings,equipmet, to be inline with our system for sustainability)	We should first see the results/findings of of this research if it is worth the support or expansion	YES	N/A	Very good	N/A	Yes	N/A	YES	YES	M&E SECTION	YES	YES
4	17/102017	Rebecca Kasika	Ministry of health					No	No	Monitoring, DHMT, health Promotion, through health promotion focal person	Immunization,School hygiene(promotion of personal and environmental Hygiene), reproduction, nutrition etc	No	Funds availability, gate pass	Yes	not enough	Government budgets	yes	No	no	No	N/A	Relationship is for implementation not planning together	Need to have clear details first and know current status then will be able to suggest steps	N/A	Yes	N/A	Good	N/A	No	Skilled staff specific in eye care are lacking in the Primary health care units, there are also no adequate eye care equipment in the Primary eye care units	Yes, but for health in general, not eye health in specific	yes	District Data Manager	yes	yes		primary health care unit focal person									N/A	yes		Yes
5	17/10/2017	Rebecca Kasika	Ministry of health					No	No	Health education/promotion through health promotion officers, DHMT action plan	School Hygiene through Health education, Reproductive issue(Women of Reproductive age-WRA) are being vaccinted for TT	No	Need special funds to support (eg Fuel)	Yes	not enough	Gorvenment budgets	Yes	No	no	No		Planning is only done at the Minsitry level and we implement only, the gap is in the plaaning stage	Will need to have a brief progress report in order to advise further	N/A	Yes	N/A	Good	N/A	No	Lack of skilled eye care workers in the primary health care units	Yes, but for health in general, not eye health in specific	Yes	District Data Manager	yes	yes												Yes		yes
6	12/10/2017	Rebecca Kasika	Ministry of health					No	No	Health education in all sectors/ Village health	Ensure good health and wellbeing of overyone in the District	Yes	N/A	Yes	Not adequate	Government budgets, Development partners, CHW and Health Centers,	Yes	No	Yes	Yes	Implementation of Activities, planning together, supervision		Ministry of education and Ministry of health to plan and implement school eye health programs together	Not sure	Yes	N/A	Good	N/A	Yes	N/A	no	yes	District Data Manager	yes	not sure								two weeks training for teachers				yes		yes
7	12/10/2017	Rebecca Kasika	Ministry of health					No	No	Going to schools directly and train /create awareness on STI&HIV in aprtneship with ZADESA, Africa Muslim agents etc, support village health day	Health promotion in schoolsm support primary health centers in the district, support village health	Yes	n/a	yes via program budget	The budget is under program budget, not directly under the DMO office but the DMO ensures that they are implemneted well, does the supervision and monitoring	Government budgets, Development partners, CHW and Health Centers,	yes	no	yes	Yes	Activities done together		District authorities to be involved in planning to get a clear picture of what needs to be done	Not sure	yes	N/a	Good	N/A	no	Staff to be added and the one present to be trained more, also equipment to be availabe	no	Yes	District Data Manager	yes	not sure								Involve the District Health Management team in planning/training, involve local governemnt to get further support, involve District health management team is monitoring and supervisiopn for sustainability purposes				yes		Yes
[truncated: 23 more columns]

## Sheet: Referral_Uptake_Usage
Theme	Quotes	Remarks
Primary care unit can be a resource but not equipped with infrastructure and human resources	Some lack human resource and other equipment
	The Primary health care units are not well equiped; they are the ones with mandate to refer patients to Mnazi Mmoja Hospital
	Skilled staff specific in eye care are lacking in the Primary health care units, there are also no adequate eye care equipment in the Primary eye care units
	Lack of skilled eye care workers in the primary health care units
	Yes, More training on paeditric refraction and also re-fresher training
	Yes,We need more training on refraction of children
	No, Not adequate in optometrist, we need more like the V.A chart for children, also paediatric refraction for Optometrists
	No, We need retinoscope, lensometer, slit lamp and Visual field test
Data gathering system exists	Health Management and Information System
	Data Manager/Incharge of the Primary Health Care
	M&E SECTION
	District Data Manager
Children not using because lack of parents' supports/encouragament, unaware of the importance and stigma from spectalces wearing	Health promotion&sensitization lacking,not investing in parents(parents not involved)
	Stigmatised by friends/schoolamtes, unwillingness of the pupil, parental support lacking
	Parent not aware of the importance of eye health
	If parents are not aware they will not see any need or Importance of spectacles

## Sheet: Optometrist
Section A						Section B. Eye health screening			Referral of children			C. Infrastructure, prescriptions and skill
Respondent	DOV	Interviewer	Institution	Sector rep	Name of respondent	Do you think teachers is effective in performing vision screening among school children?	What worked in teachers conducting eye health screening in school children?	What did not work in the vision screening for children?	Children who failed eye health screenings were referred to the Vision Centres for further management. Do you think this is the best way to refer the children with eye problems? Yes/No Please explain	Can the referral point cope with the referrals? Yes/No Please explain	How do you report children’s eye health data in the Vision Centre?	Are the infrastructure for eye health in the eye clinics adequate? Yes/No Please explain	Did you face any challenges you when managing the children who were referred to you? Yes/No If yes, please explain	Did you face any challenges you when prescribing spectacles to the children who were referred to you?Yes/No If yes, please explain	Do you have any challenges managing the children referred to you with your current skills? Yes/No If yes, please explain	What other suggestions do you have for a better coordination for between the school and the Vision Centre in terms of school eye health programme?
1	12/10/2017	Rebecca Kasika				No	They managed to screen and identify children with refractive error	Some refeered pupils did not have any visual problem, They did not necesaarily need any referral, Some children were emmetropic, but they fail to take accurate visual acquity	Yes! It’s the best way because in vision centre is where further examination and management can be perfomed.	No. The space is inadequate, There is no a paediatric doctor	There is no specific ways to report children's data only but for this project, there was a coordinator who came to collect report to the Vision center	No, Not adequate in optometrist, we need more like the V.A chart for children, also paediatric refraction for Optometrists	Yes, some children are normal(emmetropic)	No	Yes, More training on paeditric refraction and also re-fresher training	is better to have good planning and communication between project coordinators and project implementers that is teachers, doctors and optometrist
2	12/10/2017	Rebecca Kasika				Yes	Simplified Visual Acquity test exercise by letting teachers support	They brought pupils who did not have any visual problem	Yes! Because we have specialized equipment for eye care and they can be thoruoghly examined	No. The Hospital has no enough space for examnation of too many people at once	We do not have data reporting system for children only but for the school eye health data was collected by the cordinator of the project	No, We need retinoscope, lensometer, slit lamp and Visual field test	No	YES,Others were not needing glasses	Yes,We need more training on refraction of children	Before beginning of a new project the optmetrist must also be trained and be invloved in the process
3	12/10/2017	Rebecca Kasika				Yes	They simplify work for us by screening children and helping to identify children with visual problems in schools	They reffered children with normal eyes	Yes, because it simplifies work for the optometrist and also increse coverage of eye screening where the optometrsit could have not managed to reach	Yes. Because we have enough equipment and an opthalmologist	We havent reported children's eye health data, it is in our Vision center	No, We need retinoscope, Children's VA chart, low vision instrument etc	Only few were cooperative, others were not cooperative	No	Yes,We need training on low Vision and Paeditraic refraction	The school and the Vision center should work as a team because this will help to enable smooth operation of referals and follow of treated cases
4	17/10/2017	Rebecca Kasika				Yes	Children with vision impairment were identified in schools and refeerd to the Vision center where they received further treatment	Parents do not come to collect spectacles for their sick children	Yes,	No. I am alone, its quite a challenge. But thanks to this project I get support, I only prescribe and the speactles are mede by Brien Holden Vision Insitute	The referral forms from the Project I send as a parcel to the project coordinator. I photocopy and get back up of the reports and keep in my office	No, We need opthalmoscope, kids trial frame, lensometer, but other equipment are ok	Time constrains, children have to wait fo a long time and they are small. Ehen they are too tired and hungry it is difficult to screen them because they can no longer concentrate	No	yes	In future they should book appointments so that when they come they may not miss me or find that the waiting que is so long and this is unbearable for children to wait for so long. School health teachers should have the contact details of the optometrist and inquire her availability. IShe is the only optometrsit available in the District and she has many assigments and may at times be out for eye…
5	12/10/2017	Rebecca Kasika				Not sure	I did not participate, I was not informed of the referral process or training process	Some cases like allergies where not necesarrily required to come to Mnazi Mmoja. They could be attanded at the tertiary hospitals this could reduce waste of time for teachers to come to the referral hospital for minor cases, It is better an optometrist to go for outreach than teachers coming to the hospital	Yes, However the training to teachers did not help them trick the pupils know when they lie about whether they see well or not	Yes. We have 4 optometrists, we have a branch in Mkunguni, And the equipment donated by the School Eye health Project are enough	The Project Coordinator collects reports on weekly basis. The referral form had some information missing especcialy on a place to indicate diagnosis( Where the Optometrist has to fill details)	Yes,We have all equipment and we thank you for that	YES,Cases referred were irrelevant, There was no special plan when parent/teachers come for refferal	No	No	Primary eye care and eye care department doesn’t have good coordination;Moving forward it is good to have good coordination to faciliate good operation

## Sheet: Principal_Teachers
Section A								Section B. General questions relating to the individual’s role in the eye health programme.			What do you think about the training given to the teachers in terms of:							What do you think about the eye health for the children?				What do you think about the referral and treatment for eye health?						C. General question about Integrating school eye health into school health programme									D. Questions specific to the school with implemented the integrated approach
Respondent	DOV	Interviewer	Institution	Sector rep	Name of respondent	Position	Phone number	Has your school been participating to the stand alone eye health programme (you only got training about eye health) or in the integrated programme (you got general school health training, including eye health)?	Have you personally attended the eye health training?	Have you personally been involved in the eye health screening of the school children?	- Length and timing of the training	- Training materials (where the training manual clear, training hand out sufficient etc.._)	- Mode of delivery Content of the training (module, information provided)	- Trainers (clarity for the explanation, were they knowledgeable?)	Do you feel that the training has prepared you well for the eye screening you were asked to perform?	How do you think the training could be improved?	Do you think that all the teachers should receive the training or only a few (not to disrupt the teaching)	How did the eye health screening go in your school? What worked? What did not work?	What is your view on teachers performing vision screening? (is it impeding too much on their teaching time or do you feel they are well placed to do that)	do you think it is sustainable teacher to annually screen the pupils for eye health?	Do you think eye health should be stand alone or combine with other health intervention (i.e deworming, Vitamin A distribution). Why?	Do you think the referral to the vision centre is the best way to refer the children with eye problems? If not, what alternative do you suggest?	Do you feel that the referral centers (vision centers) can cope with the referrals from school if the programme was scaled up?	Is it close enough for the children to go to?	What do you think about the infrastructure / equipment of vision centers for eye health? Are they adequate?	Do you think this is creating a parallel system with the eye health services in the HEALTH sector?	Has the monitoring data from children screening and referral been compiled by the school and submitted? By whom and to whom?	What do you understand about an Integrated school health programme?	Do you think it is easy to combine interventions at the school level? What health intervention would you combine? - Dental health - Eye health - School feeding - Nutrition education - HIV education - Dewoming - Disability screening - Other	Where do you think the opportunity for integration lies best? - Human resource - Monitoring and evaluation - Infrastructure - Education (including IEC materials)	Can eye health easily be integrated into a comprehensive school health programme?	Do you feel integration between nutrition (school feeding) and eye health makes sense?	How often do you meet the local Health/education/WASH authorities?	What do you see as a source of resources for schools to maintain the Integrated School Eye Health? - Government budgets, - Development partners, - Community Health Workers - Health centres, Other stakeholders?	Do you think the existing working relationship between all stakeholders around school health is good in your district?	What steps would you suggest for better coordination for an integrated School Eye Health Programme at district and school level?	Training Did you personally attend the integrated school health training?	Did you feel that is was a good approach to cover all school health subject at once (nutrition, child safety, WASH behaviour, etc..) or should they be administered separately in different training ? Why?	Did you deliver the training to the pupils? How did that go? What worked and what did not work?	Do you feel that the pupils have changed their health behaviour (nutrition, WASH, eye health etc.. after receiving the training? )	Did you like the integrated health approach or would you have preferred only focusing on the eye health?	With the new eye health screening incorporated into the School Feeding Programme, have you seen changes in the School Feeding Programme? If so, how and what?
1	2017-11-10	Rebbecca						Stand alone	No	Yes	was too short	Yes were sufficient	Yes	Yes	Yes	1. Participation of head master 2. Increasing time of training	It's better All techers in order to be sustainable	went good because they successes Identified the five (5) pupils who suffer with eye health problems and refered	Increasing of burden and increasing duties to the teachers	yes, my school will continue screening	should be stand alone because to avoid confussion to the teachers	Yes	Yes can cope but challange some parent can't afford to go there	It's far that make the challenge to children	for some extent is adequate	Yes both are involved and participate	Yes, by the health teacher, the health officer from the district to project implimenters	every programs stand alone	very difficult to intergrate , its challenge	human resource and education	Yes	This is possible	No meeting	Government budget and other stakeholder	Yes	1. meeting, planning together 2, fund to facilitate activities	No	separate is better doing them together bring confusion	No (stand alone model )	Yes , children are more knowleageble and aware on eye health prevention	focused on eye health only	There is no school feeding programme in kusin Primary school
2	17/10/2017	Mohammad R Makame						Intergrated	Yes	Yes	enough	Yes were sufficient	Yes	Yes, were knowledgeable	Yes	1.Frequently trainining 2. Increasing days of training	All techers due to simplify the implimantation	Went good because they successes to identify the pupils who suffer with eye health problems then referrals to hospital	Time nterference between screening and lessons	Yes, at least 3 days per year	should be combine because both help to solve pupil's health problems	Yes	No, can't cope	It's far the children can't afford to go	Adequate	Yes, it is parralel because they involving and implementation program together	Yes, they monitoring and teacher sumitted to parent then refered to hosptal	Are the integrated programme intended to develop pupil’s heath	Yes, it's easy, dental, eye health nutrition education, and deworming	Both	Not be easily, because it need more time to deal with eye	Yes	No specific time	Develpoment partners and stakeholder	Yes it's good	1. All teacher recive the training and 2. frequently training	Yes	should be subject at once so as to save time	Yes, awareness concerning trachoma washing hand frequently	Yes , now washing hands before eating as well as walking with shoes	Integrated is better because eye health also need nutrition for good health	Yes, 1. Physical appearance is good 2.Reduces absenteeism, 3. Improvement academic performances
3	17/10/2017	Mohammad R Makame						intergrated	Yes	Yes	was not enough	Yes, training materia obtained	was good	Yes, were knowledgeable	Yes	1.Increasing days of training as well as number of trained teacher	All techers due to the high number of student screened	worked well due to all student were screened and succeses to knew victims but until now some did not get the services	only disturb the lesson because the high number of screened students compare to teachers	Yes, sustainable twice per year	combine with other health intervation because both are important fo human life	Yes	Yes can cope	located far	Good and adequate	Yes, because of provision eye health sevice and collabote together in all time	Yes data was recorded and submited from teacher to parents for medication in refferal hospital	Are the integrated programme aims to help the child growth into better condtion	Is not easly because of time constrain and high cost	education and infrastructure	Can be easly because both are interrelated with eyes	Yes	twice per year	Stake holder, development partner, government budget	Yes	1. frequently training 2. sufficient infrustructure for eye sreening	No	Subject at once , all important for pupils health all time	Yes it went better, washing hand before eating, washing face and balance diet	Yes, washing hands and educated pupil selve about eye health and nutrition	Not focused only on the eye heath also need nutrition for better health	Yes, 1. Physical appearance is good 2.Reduces absenteeism, 3. Good performances
4	17/10/2017	Mohammad R Makame						Intergrated	Yes	Yes	was not enough	Yes	was good	Yes, were knowledgeable	Yes	1.frequently trainning, Increasing number of teacher in training to meet the pupil screening	All teachers because high number of student enrollement	went good due to some pupils referral to hospital but until today exercise of screened is not complete due to total number of pupils	Interaction between lesson and eye heath Screened affected the learning process	Yes better sustainabe twice per year	combine with other health intervation is the best if resources are enough	is not best, build nearly because some parents can't afford the coast	Yes, can cope if they organized well	It's so far and transport more expensive	Adequate	Yes because treatment and education supported by health sector directly	Yes data was recorded, teacher filled refferal fom give parents for medication in refferal hospital	Are integrated programme intended to improve condition of pupils physical and mental	Is not easly, because of time constrain and high number of pupils	human resources, infrusructure and education	Yes can be easily, if planned and prepare well	Yes	don’t know	Government budget and stakeholder	Yes	1. frequently training 2. participation of pupils in the training	No	should be separated because for more understandable and implementation	Yes but only eye health ( she did not participate in school feeding program)	for some extent because now washing hand before eating and wearing shoes	Not focused only on the eye heath because the pupils suffer with other health problem	Yes , decrease of absenteeism and prepare well pupils for learning in the class
5	17/10/2017	Mohammad R Makame						Integrated	yes	Yes	was very short	Yes, training material obtained	Yes was good	Yes, were knowledgeable	Yes	1, frequently training and Seminar 2. increasing days of training	All teacher because of death, retirement , transfer and sick	went good according the training instruction and victims refer to hospital but some of pupils not yet treated and spectacles	Interaction between lesson, eye heath Screened and nutrition affect the learning process	Yes should be sustainable	stand alone because eye health need more tine to concentrate on eye only	Yes	don’t know	It's far the children can't afford to go	Adequate	Yes, because of provision eye health service and implemented policy together	Yes, data was recorded then and submitted by teacher to the parent to vision center	Are the programme that come to reduce eyes health problem and maintain good health	Yes it very easily but depend the resources	human resource , monitoring and evaluation and education	Its not easily, because it need more expert and eye specialist	Yes	three period per year	Government budget, stakeholder and infrastructure	Yes	Insert eye health programme in school timetable	No	separate is better doing them together bring confusion	Yes but only eye health ( she did not participate in school feeding program)	Yes , awareness, clean themselves and environment at large	should be integrated because pupils recognized themselves in side of health	Yes 1. Good physical appearances and improvement Academic performances
6	16/10/2017	Mohammad R Makame						Stand alone	No	Yes	was not enough	moderate	Yes was good	Yes, were knowledgeable	Yes	1. community participation 2. .Frequently training 3. Increasing days of training	All teachers in order to simplify eye screening to pupils	went good and successes to observe the pupils suffering with eye health problems then referral to hospital every thing was clear	no challenge because they planned well and time management between lesson and eye screening	Yes, at least 3 days per year	combine with other health intervention because the same implementer	yes	Yes, can cope	located far the children can't afford to go	Adequate	yes, because of provision eye health service and glass to eye victim after screening	Yes monitoring in special book and then reported to Parent with referral form so as to go hospital	Are the services that support the pupils in good physical growth	Yes it easily, dental health eyes health, nutrition and deworming	all above are very necessary addition community participation	yes, because the same implementer	Yes	No specific time	Government budget and stakeholder	Yes	1. frequently training 2. infrastructure 3. education to community	No	separate, because all subject need time for more understanding	No (head Master) selected other teacher to deliver the training the pupils	change in eye health only washing face frequently so as to avoid dust	Integrated approach is better because eye only is not enough for pupil development	Yes change in eye health only, increase awareness about eye health prevention ( stand alone model)
7	16/10/2017	Mohammad R Makame						Integrated	No	Yes	was short	Yes, training material obtained	don’t know	Yes were knowledgeable	Yes	1. Participation of head master in the training, school committee and other medical doctor	All teachers due to the high number of student screened	worked well due to all student were screened and successes to knew victims, one among them referral to Muhimbili for more treatment	Time interference between screening and lessons	Yes should be sustainable	combine with other is the best because eye health problem associated deficiency of vitamin A	Yes,	No, can't cope	located far	In adequate	for some extent but participating in provision eye health services	Yes they monitor, submitted from trained teacher then parent to vision center for treatments	Are the special plan that established so as help the pupils	Yes, it easily especial dental heath, eye health and deworming	human resources and education	is not easily because it need more preparation	Yes	No specific time	Government budget and stakeholder	Yes	1.prepare special fund for victims treatment 2. education to community	No	integrated because to reduce time	No ( head master) selected other teacher to deliver the training the pupils	Yes Reduce absenteeism and frequently washing behavior (clean)	integrated is better for pupil health development	Yes awareness on how to prevent against eye health problems example Trachoma ( stand alone model)
8	16/10/2017	Mohammad R Makame						Stand alone	No	Yes	was not enough	not sure	Yes	Yes were knowledgeable	Yes	1.Frequently training 2. Increasing days of training and increasing transport allowances	All teachers because of transfer especially trained teacher	worked well due to all student were screened and succeses to knew victims but until now some did not get the spectacles	No challlege because they planned well and time management for screened the pupils	Yes at least after three mounth	combine is good it help the pupils to know and to solve health problems quickly	Yes	Yes can cope	children can't afford to go	Adequate	Yes, health sector participate fully in provision eye health services	Yes they monitor, submitted from trained teacher then parent to vision center (hospital)	Are the programme that involve different health services	Yes it Easily especial Dental health, eye Health and Ear Health	human resources, infrustructure, education and monitoring	Yes	Yes	No specific time	Government Budget, Heath center, development partiners	moderate	1. Community participation 2. infrastructure 3. special budget for project	No	separate is better doing them together bring confusion	No stand alone model	Yes now the pupils wearing the spectacles	should be intergrated aproach	No school feeding programme in Tironi Primary School
9	16/10/2017	Mohammad R Makame						Intergrated	No	Yes	was short	Yes training material obtained	Yes	Yes were knowledgeable	Yes	1.Frequently trainining 2. participation some community member ( leaders )	All teacher because of death, retirement , transfer and sick	checked all pupils and recorded the data, the victims referal to hospital, It take time because the in adquate infrastructure	Time nterference between screening and lessons and low number of trained teachers	Yes, sustainable at least three terms	combine with other is good, it simplify the treatments and eye depend vitamin A for good health	Yes	yes. Can cope	located far the children can't afford to go	Adequate	Yes, it go parrallel	Yes they monitoring, documents was filled by teacher refferal to vision center directly	Are the programs intended to promote pupil's eye health through eye Screening	Yes, it easily especial dental heaith, eye health and school feeding	Education, human resources, infrustructure, and monitoring	Yes, because those focused on health	Yes	three period per year	Stake holder, development partner government budget	Yes	Frequently visiting in orded to see the Challenges and how can be solved	No	intergrated because all school health subject are related and dependable	Yes, awareness on enviromental conservation, importance of school fedding	Yes pupil wearing the shoes, spectacles and enviromental conservation	Intergrated aproach because pupils are suffering with diffrent health problems	Yes, 1. Physical appearance is good 2.Develop mental thiking capacity 3.Reduces absenteeism,
10	16/10/2017	Mohammad R Makame						Stand alone	No	Yes	was enough	Yes training material obtained	Yes	Yes were knowledgeable	Yes	1.Frequently trainining 2. increasing transport allowence to Training teachers	All teachers because of frequently transefer	Eye health Screened well and victim of eyes problems referal to Hostipital for better treatments	It spend more time insuch away lesson programme was stopped	Yes better sustainabe twice per year	combine with other health intervation especial Ear health, Dental health	Yes	Ye, can cope	Far the children can't afford to go	Not sure	Yes, because all eyes health services provide by health sector	Yes they monitoring, submitted by teacher to Hospital directly	eye health programme concentrate on puppils reflecting. He didn’t about school feeding	Yes, it possible especial Dental health, school feeding and Ear	Education, human resources, infrustructure, and monitoring	Yes it easily especial Dental health, school feeding and Ear	Yes	After six month	Government budget	Yes	1. Prepere enough budget and ministry motivate the stakeholder for fund	No	Yes should be integrate because it reduce time compare to separately	No ( stand alone model)	Yes, children are more knowleageble and aware on eye health prevention only	focused on eye health only	There is no school feeding programme in Kunguni Primary school
11	16/10/2017	Mohammad R Makame						Stand alone	No	No	was not enough	Yes training material obtained	Moderate	Yes were knowledgeable	Yes	1.frequently training, Increasing number of teacher in training to meet the pupil screening	If possible All teachers	Went good because they successes to observe all pupils but lack of pupil's participation and awareness led more challenge to screened	No challenge because they planned well and time management for screened the pupils	Yes better sustainable twice per year	combine with other health intervention because pupils Suffering with different diseases	Yes	Moderate	Far the children can't afford to go	In adequate	Yes, are the parallel system because they provide eye health services	Yes they monitor, submitted from trained teacher then parent to vision center for treatments	Are the services that support good health to the pupils	Is not easily, each programmed need more preparation and follow up	Education, human resources, infrastructure, and evaluation	Yes it easily but on Dental health and Ear health only	Yes	six periods per year	Government budget, Stake holder, Development partner	Yes	1. Teachers and community participation fully 2.frequently training	No	Separate because of time on learning programmers	No ( stand alone model)	Yes change in eye health only now the pupils are wearing the spectacles	only focusing on eye health because time will confuse the learning process	Yes change in eye health only and awareness ( stand alone model)
12	2017-11-10	Mohammad R Makame						Stand alone	Yes	Yes	was short	manual was clear	Yes	Yes were knowledgeable	Yes	Re-fresher training	it's better all teachers	went good and the victim of eyes problems referral to Hospital no much challenge apart from time which never enough	time interference and disturb the lesson	Yes	It depend the resources either combine or stand alone	Yes, the service was not conducive but later the issue was settled	no can't cope	located nearly	In adequate	Not sure	yes submitted by the health teacher, district to BHVI	Are the integrated programmed intended to promote pupil’s heath at school level	Yes it easily for interrelated services e.g. dental and eyes, nutrition and HIV	Education	Yes	Yes	No specific time	Government budget and stakeholder	moderate	Community participation	Yes	Integrated	Yes it went better, washing hand before eating, washing face and nutrition	yes, Awareness and ambassador to parent at home	should be integrated	No school feeding programmed in Muyuni Primary School
13	2017-11-10	Mohammad R Makame						Stand alone	Yes	Yes	Moderate	Yes, training material obtained	was good	Yes were knowledgeable	Yes	1. visiting school and increase allowances, 2. Frequently training	All teacher because transfer trained teacher to another school	Practiced well for one week all pupils were screened and refer to Hospital for treatment	Time Interference between screening and lessons. So MOEVT Prepare special time for screening	Yes	combine with other health intervention but for interrelated in order to promote pupil's wellbeing	Yes	is not enough ( can not cope)	located Nearly	adequate	Yes, because they provide eye health service like medicine and spectacles	Yes, they monitoring, and teacher submitted to parent then referred to hospital	Are the programmers which provide services to community	Is not easily because of Time	monitoring and evaluation, Human resources and education	No	No (non senses)	No specific time	Government budget and stakeholder only	Yes it's good	Provision education first to school level and district at large	No	don’t know	No, deliver training concern eye heath only ( stand alone model)	Yes change in eye health only now the pupils are wear the spectacles	Not integrated focused on Eye health only	No school feeding programmed in Kusini Primary School
14	2017-11-10	Mohammad R Makame						Stand alone	Yes	Yes	Moderate	Yes, training material obtained	was good	Yes were knowledgeable	Yes	1. increasing training days 2. increasing of trainers	few teacher in different period in order to balance time of study	All student were screening and affected pupils were referral to Mnazi Moja Hospital	Time interference between screening and lessons	Yes, especially beginning of New year	combine with other health intervention because both are important for child development	Yes	Yes can cope	located far children can't go to	In adequate	Not sure	Yes, they monitoring, and teacher submitted to parent then referred to hospital	Are integrated programmed, eye heath depend on nutrition with out nutrition no Eye health	Yes is very easily especially eye health, Nutrition and Dental health	education only	Yes	Yes	No meeting	Health centre and Government budget	Yes	1. frequently training 2. Presence of good supervision	No	Separate because of time	No, training was focused on Eye health Only in causes and prevention eyes	Awareness on eye prevention only	integrated approach is a better	No school feeding programmed in Kikadini Primary School
15	2017-11-10	Mohammad R Makame						Stand alone	Yes	Yes	was very short	Yes training material obtained	was good	Yes were knowledgeable	Yes	The training should be at least 3 days	yes all teacher should be involved in training	Gain knowledge to be able to screening, identify those who are facing with eye problems refer to Hospital	Its take time and disrupts other teaching schedules	Annually due to each year they getting new intake	stand alone because time of eye screening might take long	Yes	Yes Can cope	No located far children can't go	Yes Adequate	Yes	Yes, they monitoring, from teacher to the parent to the vision centre	It the integrated program involve different health care	Yes it easily eye health, Dental, school feeding, deworming and abuse	education and human resources	Yes	Yes	No specific time	Development partners and stakeholder	Yes	Good coordination between Government and stakeholder	No	don’t know	Yes, to the children, it went well students are complaining eye health problems	Yes in eye health only	focused on eye health only hence is different programmed	No school feeding programmed in Kusini Primary School
16	2017-12-10	Mohammad R Makame						Integrated	No	Yes	was very short	Yes training material obtained	was good	Yes were knowledgeable	Yes	1.Frequently trainining 2. Improvement of infrastructure	All teacher because of death, retirement , transfer and sick	went good, they successes to identify the pupils who suffer with eye health problems referral to hospital, other did not attended	No challenge because they planned well and time management for screened the pupils	yes	combine with other health intervention because both are important for human life	No, Vision Health centre workers provide service in school directly	No can't cope	Moderate	In adequate	Yes	Yes, they monitoring, from teacher to the parent final to the vision centre for medication	Are integrated programmed intended to improve condition of pupils physical and mental	Yes it easily eye health, Dental, school feeding, deworming ( all services)	human resources, Education, , infrastructure, and evaluation	Yes	Yes	No specific time	community health workers and Development partners	Yes	1. frequently evaluation and training	No	Subject at once , all are important for pupils health	Yes	Yes, washing hand regularly and cleaning the environment	Not focusing on Eyes health alone	Yes 1. increasing of Weight 2.Good physical appearances and improvement Academic performances
17	2017-12-10	Mohammad R Makame						Integrated	Yes	Yes	was short	Yes training material obtained	Yes	Yes were knowledgeable	Yes	.Frequently training	All teachers	went good, they successes to identify the pupils who suffer with eye health problems referral to Mnazi Mmoja hospital,	No challenge because they planned well and prepared specific time for screened the pupils	Yes, sustainable twice per year	combine because all health intervention are important for pupil's development	Yes	Yes can cope	Far, the Parent Refused due to high cost	In adequate	Yes	Yes, they monitoring, and teacher submitted to parent then referred to hospital	Are the programmes come to wellbeing the pupils	Yes it easily eye health, Dental, school feeding, deworming ( all services)	infrastructure	Yes	Yes	No	Stake holder, development partner government budget	Yes	1. frequently training 2. Enough infrastructure	Yes	integrated for more good health to children	Yes, awareness on eye health, environment , importance of school feeding	Yes , awareness, clean themselves, environment and washing hands Regularly	Integrated	Yes, increasing weight to pupils
18	2017-12-10	Mohammad R Makame						Integrated	No	Yes	was good	Yes training material obtained	was good	Yes were knowledgeable	Yes	Teachers also need to be screened and integrated with other Health service e.g. check diabetes	All teachers but should be weekend so as to save time of study	worked well due to all student were screened and successes to knew victims but until now some did not get the spectacles	No impeding too much, school organized and prepared well eye Health screening	yes sustainable due new Enrollments per year	combine is good it help the pupils to know and to solve health problems	Yes	Yes can't cope	Far the children can't afford to go	adequate	Yes	Yes, From Teacher to vision centre for treatments	Are the programmes intended to keep students in good health conditions	Yes it easily eye health, Dental, school feeding, deworming ( all services)	Education, human resources, infrastructure, and evaluation	Yes	Yes	Little	Government budget, Stake holder, Development partner	Yes	1. frequently training 2. education to community	No	should be go together for similar programme but different separate	Yes, but he focused on Eye health only	Yes, awe rareness and washing hands Regular before Eating	should be integrated	Yes , increasing body Weight 2. Good Academicals Performances
19	2017-12-10	Mohammad R Makame						Integrated	No	No	was good	Yes training material obtained	was good	Yes were knowledgeable	Yes	1.Frequently training 2. increasing training Facilities (infrastructure)	All teachers so as to provide eye health services Quickly	Went good because they successes to identify the pupils who suffer with eye health problems then referral to hospital	time constrain led the interfered with other learning schedule	Yes, should be sustainable	combine with other health intervention because some pupils live in pathetic situation ( poor family)	Yes, but some time parent can't afford the transport cost	Yes can cope	Far the children can't afford to go	In adequate	Yes	Yes, they monitoring, and teacher submitted to parent then referred to hospital	he don’t Aware on this two programme (integrated programme) he was another school	Its not easily because for time consuming	education is the first thing	Yes	Yes	No just once per year	Government budget	Yes	More training	No	separately in order to simply more understandable	No	Yes change in eye health now the pupils are used spectacles for reading	Preferred focused on Eye Health Only because of time	Yes, weight increasing, also awareness on the causes and ways to prevent eye health
20	2017-12-10	Mohammad R Makame						Integrated	no	No	was enough	Yes training material obtained	was good	Yes were knowledgeable	Yes	1.Frequently training 2. training Facilities (infrustructure) increasing	All teacher in different time	worked well due to all student were screened, challangs Few teachers Screened high number of pupils	Time nterfearence between screening and lessons	Yes, sustainable twice per year	combine with other health intervation is the best in order to prevent pupils against infection	Yes	no can't cope	Located Far children can't go to	In adequate	Yes	Yes they monitor, submitted from trained teacher then parent to vision center for treatments	Are integrated programme specified on promote eye health and school feeding to pupils	Is not easly because of time	Education, human resources, infrustructure, and evaluation	Yes	Yes	After one month	Government budget, Stake holder, Development partner	Yes	To educate the pupils and community and frequently training	No	seperetely is better because of time	No	cleaning the school envoiroment and wearing the spectacles	focused on eye health only	Yes, Increasing of Weight and awareness on important of Balance diet
21	2017-12-10	Mohammad R Makame						Stand alone	Yes	Yes	was short	Yes training material obtained	was good	Yes were knowledgeable	Yes	1.Frequently training 2. Increasing days of training at least 1 week	All teacher	Instruction be able to screen, identify those who are facing with eye problems refer although become difficult poor collaboration to parent	No impeding too much, school organized and prepared well eye Health screening	Yes	combine with other health intervention is the best in order to promote pupils health	Yes	Yes, can cope	located far	In adequate	Yes	Yes they monitor, submitted from trained teacher then parent to vision center for treatments	Are the integrated programme that promote children to growth well in psychological well	Yes it easily eye health, Dental, school feeding, deworming, HIV education	Education, human resources, infrastructure, and evaluation	Yes	Yes	No specific time	Stake holder, development partner government budget	Yes	Stakeholder Fulfill the implementation and provision services on time	No	cover all subject at once	Yes , he trained eye health only and general knowledge concerning environment	Awareness on eye prevention	integrated health approach is the good	Yes 1. increasing of Weight 2. Improvement Academic performances
22	14/10/2017	Mohammad R Makame						Integrated	Yes	Yes	was enough	training material obtained	was good	Yes, were knowledgeable	Yes	stakeholder participate direct to help the Victims	few teacher better, increasing only if needed to meet the demand	worked well due to all student were screened and successes to identify victims, increasing the glove for preventing eyes infections	No challenges , school organized and prepared well eye Health screening and accepted	Yes	stand alone but after the community recognized well we should combine	Yes and better	Yes, can cope	Located Far children can't go to	Yes Adequate	Yes	Yes they monitor, submitted from project implementers then parent to vision center (hospital)	Are the integrated programme intended to provide eyes health survives to community	Yes its easily eye health, Dental, and Ear and Nose and nutrition separated	human resources and education	Yes but after the recognized eyes First	Yes	No specific time	government budget and stake holder	Yes	Participation of Parents	Yes	separately but if both implementing in same sector we should integrated	focused on washing hand and face Regularly balance diet time was not enough	Yes, good student attendances, and improvement student's health	focused on eye health only	1.Reduce absenteeism 2. Improvement academic performances 3. Physical appearance is good
23	2017-12-10	Moh'd Nassor Yussuf						Integrated	No.	Yes.	Time wasn't enough	Material wasn't enough	He think it was good, but he was absent in the training.	Yes	Yes	It could be improved for increasing effective education to the teachers	Yes, all teacher should receive the training	They did it well but the challenge is students to be absent in some of the class	He say is batter to perform but they would get more training about it	Yes	It should be stand alone so as to understandable	Yes	Yes	It is a far	The equipment need to increased, not adequate	Yes	Yes, it submitted to hospital and it come back to the health teacher of the school	He say is the combination of two or more health program	Yes. Dental health, Eye health, Deworming.	Human resources, Monitoring and evaluation,	Yes	Yes	They meet three times with local health and more than three times with local education per year	The government budgets, Development partners	Yes	He suggest to provide education for all partners	Yes	He feel that it was good to cover all school health subject at once because they can understand easily	Yes, it is gone well	Yes	Integrated health approach	He see change because the students are growing well and they washing their hands
24	14/10/2017	Moh'd Nassor Yussuf						Integrated	Yes	Yes.	Tine wasn't enough	Yes	Lecture and practice	Yes	Yes	It can improve by increasing equipment at the training centre	All teacher should gain the training	Eye health screening started from 1st to 6th	Is important whatever is a challenge by the teachers	Yes	Yes, it should combine because all health intervention is important	Yes	Yes	It is a far	It is not adequate, It is few	Yes	Yes, It bring to the headmaster and to the head of the district	It is integrated school health services	Yes, but more education is needed. The health intervention which I can combine are: Eye health, school feeding and Nutrition.	He, think the opportunity for integration can lies on human resource, Monitoring and evaluation and education	Yes	Yes	They meet once per year for local health and twice for local education	Government budgets, Development partners, Community health Workers.	Yes	To increasing the number of training, To make follow up	Yes	They should be separately so as to teacher to understand in deep	Yes, just student ware difficult to understand	Yes	He like the integrated health approach	Yes, because the student is treated and get good health
25	2017-12-10	Moh'd Nassor Yussuf						His school is participating in the integrated programme such as eye health and nutrition program	Yes	Yes.	Not enough	Some of the materials delayed to arrive at the training	To given knowledge by lecture mode	Yes	Yes	It could be improved by doing more practical	He think all teacher should get the training	It is gone well. The challenge is to the students parent were not aware to bring their children to hospital	He say to performing vision screening is just disturbance	Yes, so as to beat students in the school	Should be combine for the sake of to remove disease	Yes	Yes	It is so far	Not adequate	Yes	Yes ,it submitted to student's parent and to hospital leader	Is the combination of two or more things	Yes. Dental health, school feeding, HIV education.	Human resource, infrastructure, education (including IEC materials)	Yes	Yes	They meet three times per year with local health and very often with local education	Government budgets, Development partners, Community health Workers.	Yes	Good participation	Yes	Should be separately in different training, because teacher have lot of duties	Yes, it went well	Yes	Integrated	yes, students have change of their health
26	2017-12-10	Moh'd Nassor Yussuf						Integrated programme	Yes	Yes.	Time wasn't enough	Training material was sufficient	Group participation	Yes	Yes	To get other training about integrated school health program	Yes, all teacher should receive the training	Some of the student were have a eye program and Some of them were afraid to screen.	There is not time for teachers to perform vision screening	Yes and they should not suppose to stop to do it.	It should be combine because all diseases will be treated.	Yes, but the parent have not cooperation with teacher.	It can not cope.	It is a far	Yes, it is adequate	Yes	Yes, they have a data	Overlap of health programme.	Yes, it should start at the ministry of health	Human resource and Education (including IEC materials)	Yes	Yes	They meet two times with local health and local education per year	Development pertness	yes is good	Good corporation between Government and Development partners	Yes	Should they be administered separately in different training	Yes, it is going good . There is no challenge.	Yes	Yes, They are wearing shoes.	Yes, The student love to come at school and they like porridge
27	15/10/2017	Moh'd Nassor Yussuf						It participating in the integrated programme	Yes	Yes.	Time was very long	Training material was enough	Group and practice	Yes	Yes	To increasing the number of training	She think all teachers should get the training .	They did it well. The challenge is low participation for the parent	Is good because student have problem in their eye	Yes	Should be combine so as to get all services	Yes	Yes	It is a far	Yes, it is adequate	She think that is good to provided by Government partners.	Yes. They bring to doctor Hakka	Is a team which resist against diseases.	She say is not easy, she say health intervention would combine with wash authorities	She think the opportunity for integration can lies on: Infrastructure and Education	Yes	Yes	They meet with local health and local education three times per year	Government budget and Health centre	Yes	To educate parents of students	Yes	she feel that is good to separately in different training	Yes. Actually is going well	Yes	She like the integrated health approach but important is to expand the eye health	They change in their body and behavior
28	2017-12-10	Moh'd Nassor Yussuf						Is the integrated programme	Yes	Yes.	Is enough time	It was sufficient	Group	Yes	YES	To get training more than one tome per year	Only a few teachers should received the training	We did it by collection the student class by class. The children were very fear.	They are well placed to do that. Because it is not cast them.	Yes	Should be combine so as to avoid diseases , e.g..	Yes	Yes	Far	Yes they are adequate.	Yes	Yes. It taken by a students to a hospital.	Two things bounded to gather.	Yes. Eye health and school feeding	Education (including IEC materials)	Yes	Yes	Very often	Government budgets, Development partners and Community health Workers.	Yes	Good relationship and to improved education	Yes	Yes it was good approach	Yes, the pupils were difficult to understand	Yes	She like integrated health approach	Yes
29	2017-11-10	Moh'd Nassor Yussuf						They participating to the stand alone eye health programme	Yes	Yes.	Time was not enough	Training material is sufficient	Group mode and practice	Yes	Yes	To increase the school which get the training	All teacher should received the training	They done the eye health screening class by class	Is batter to perform even if they lack to car on with their topic for their student	Yes	Eye health should be combine so as to treated all problems	Yes	Yes	It is a far	They are adequate	Yes because teachers have a many duties to do at their school	Yes, It submitted to the district but after that we do not know where it sent for.	He advice all health programme must be combine	Yes because all services we can provide by only one day. 1) School feeding. 2) Nutrition education	1) Human resource. 2) Monitoring and evaluation. 3)Infrastructure. 4) Education (including IEC materials)	Yes	Yes, because it save time	Local health one time and Local education two time per year	Development pertness	Is good	To increase school in this program and improve the training
30	2017-12-10	Moh'd Nassor Yussuf						Integrated programme	Yes	Yes.	Not enough time	Not sufficient	Lecture and questions	Yes	Yes	To increase education for teacher, to proved certificate for teacher after training	All teacher should receive the training	They educate their students and screen them. Also some of student were absent.	Teacher not needed to performing so as to decrease the school work for teachers	Yes	Should be combine with other health intervention to avoid other disease.	Yes	Yes	Far	Not adequate	Yes	Yes, it submitted by teacher.	Is the two or more things to joined together	Is not easy, Is must to have enough equipment.(1) Dental health (2) Eye health (3) School feeding (4) Nutrition education	Monitoring and evaluation also Education (including IEC materials)	Not easily	Yes	They meet three times the local health and education per year.	Government budgets, Development partners and Community health workers	Yes	Good corporation	Yes	Should be separately to make trainee to remember the subject easily	Yes, it is gone good	Yes, some of them	Integrated	Not yet because the student are not welling
31	2017-11-10	Moh'd Nassor Yussuf						Stand alone eye health programme	Yes	Yes.	It was enough time	Torch, meter and lens is sufficient	Group	Yes	Yes	The referral center should be near to the children .	All the teachers should receive the training	They are screening the eye health but they need to do the eye health screening every year.	The teacher should participate by totality	Yes	It should be combine because all organs will be treated	Yes	Yes but must have the vision center near to the children	It is a far	Yes but the equipment need to has a spare tools	Yes	Yes. It submitted by parent to hospital	Is the way of protect the children and enable him to develop	Yes. Eye health, Nutrition education and HIV education	Education (including IEC materials)	Yes	Yes	They meter three times per year	Development partners and community health workers	Yes is good	Doctor should come at school to see the number of student whom have a problem
32	16/10/2017	Moh'd Nassor Yussuf						Integrated	Yes	Yes.	It was not current time to do that	training material is few	Lecture, practical and question with answer	Yes	Yes, but the training was short	To have a follow up	Just few teacher should receive the training	They use extra time such as Recess (Resting time). It is difficult to protect children	To have special time of performing vision screening	Yes	Should be combine with other health intervention because there is many problems	Yes	Yes	Far	To improve the equipment because the pupils with problem are increased	Yes	Yes, It submitted to the concerned people and to the hospital	Is the program which known by people	Yes. Dental health, Eye health, Nutrition education, Deworming	Education (including IEC materials)	Yes	Yes	They meet three terms with local health per year and very often meet with local education	Development partners because they make follow up	Is not good because if the students do not come to school the teachers are planned	Parents should be participate	Yes	Yes is good because it is never make teacher to tied about it	Yes. Just parent to make their children to be disappointed	Yes	Integrated	Yes because the teacher find good things for their students
33	17/10/2017	Moh'd Nassor Yussuf						Integrated	Yes	Yes.	Is not enough	Yes	Practical	Yes	Yes	To decrease the number of period of lesson of teachers which their suppose to teach per day	All teachers should receive the training	It done well and students screening by practical	It can improved so as to have a bib number of teacher whom perform	Yes	It should be combine to make the children to get all services	Yes	Yes	It is a far	Not adequate	Yes	Yes. The leaders of the office they come to take them self	Is the integrated way of corporation	Is not easy. Eye health and School feeding	Monitoring and evaluation and Infrastructure	Is not easily	Yes	They meet one term per year with local education	Government budgets and Development partners	Yes	To choice special teachers to decrease their lesson to the school	Yes	Should they be separately because it will become more accurately	Yes. It is was good even if the teacher was few	Yes	He like the integrated health approach	Yes because the student love to attend at school and their understanding is good for some how
34	17/10/2017	Moh'd Nassor Yussuf						Integrated	Yes	Yes.	It cost the teachers	Yes	Group participation	Yes	Yes	To proved the training for all teachers	Yes, all teacher should get the training	They do as they directed. But the student were had a phobia about it	The teacher are well placed to do that	Yes	Should be combine. Because they will provide all services	Yes	It does not cope. Because the services are not provided	It is far	He is not sure	Yes	Yes. They submitted to the concerned people for the eye health program	Is the participation between one NG'O to another	Not easy. Eye health, Nutrition education, HIV education and Deworming	Human resource, Monitoring and evaluation and Education (including IEC materials)	No.	Yes	They meet three terms per year with local health and very often with local education	Development partners	Is not good because they not come at school	Cooperation between the district's leaders and the Government partners	Yes	Should they be separately because is a problem for teachers	Yes, is going well. But some of the students refuse to come at the class	Yes, some of them	Integrated health approach	Yes, because we decrease the number of student whom not attend to school
35	16/10/2017	Moh'd Nassor Yussuf						Stand alone	Yes	Yes.	It was few time	Yes	Integrated techniques. Questions for teachers. To provide reference to teachers	Yes	Yes	To provide good ways to the trainers. To improve the content. To increase the tools in the school	Yes all teacher should get training	They start from standard (1-6). The young children do non understand about eye health. Few equipments in the schools	Is just to add the overload / workers to teacher while the worker of the health sectors are there	Yes, but the doctors should be responsible	Should be combine with others. So as to know the problems easily. To get the food which has the nutrition	Is not best way, because three students I gave the referral but to now they do not get the services	It can not cope because there is tools/equipments at the vision centers	It is a far	Yes	Yes	Yes, it submitted to eye health coordinator and to the office	Is the participation of more then one things at the same time	Yes if they will prepare. Dental health, eye health, nutrition education	Government. Development partners. Infrastructure	Yes	Yes	They meet two terms with local health and four term with local education per year	Government budgets and Development partners	Yes	Relationship between the government and development partners .To employ the people according to their professional
36	16/10/2017	Moh'd Nassor Yussuf						Integrated. E.g..(deworming and Nutrition)	Yes	Yes.	Time was a short	It was sufficient	Lecture and practice	Yes	Yes	To increase the time of the training	All teachers should receive the training	It was good but the student they bring the disturbance	Is good to perform what ever they have lot of work to do	Yes	Is good to combine because there is many of problems in the school	Yes. But the students they decayed to get the services	It does not cope.	It is a far	Equipment should increased at the current time	Yes, but and other sector such as education sector	Yes, teachers they bring to the concerned people	Is integrated progrtamme for children's health	Yes. Dental health, Eye health, Deworming	Human resource, education (including IEC materials)	Yes	Yes	They meet six terms per year	Government budgets and Development partners	Yes	To corporate between the one to another NG'O to have a special budgets
37	16/10/2017	Moh'd Nassor Yussuf						Integrated	Yes	Yes.	It was enough time	Training materials was sufficient	Question and practical	Yes	Yes	To make seminar after a time	All teacher should receive the training	They do class by class and the some of the student do not attend	To provide more training for teachers	Yes	It should be combine because the time is few	Yes	Yes	It is a far	Yes for this time	Yes	Yes, submitted by teacher	Integrated health programme	Not easy. Nutrition education, and Deworming	Education (including IEC materials)	Yes	Yes	Two term per year they meet with local health	Government budgets	Yes	To have a good corporation among the health sector
38	16/10/2017	Moh'd Nassor Yussuf						Stand alone	Yes	Yes.	It is not enough	It is sufficient	By used chart and projector	Yes	Yes	To get the training over time	All teachers should receive the training	Good. The challenge is a student were not been in the class in the some time	Her opinion in the eye health screening should involved in the school curriculums (syllabus)	Yes	It batter to combine with other health intervention so as to help the student	Yes	It depend on the eye health problem	It is a far	They are adequate	Yes	Yes. It remained to teachers and after that they bring to the hospital	She does not known it is meaning	Yes, Dental health, Eye health and Nutrition education	Education (including IEC materials)	Yes	Yes	In this year they meet with local health two terms	Government budgets and Health centers	Yes	She has not suggestion
39	16/10/2017	Moh'd Nassor Yussuf						Integrated education (HIV and Nutrition )	Yes	Yes.	Not enough	It is sufficient	Group participation	Yes	Yes	To provide the training again so as to get new techniques	All teacher should gain the training	It was good. We got to known the problems of our students. The parent do not corporate with us	It can not lost a time is the ways of serving the students	Yes	Should be stand alone. Because we can focus with eye health only	Yes	Yes	It is a far for some of the schools	Yes	Yes	Yes, it is submitted by head teacher to hospital	The leaders of health sector should corporate with government partners
40	16/10/2017	Moh'd Nassor Yussuf						Integrated	Yes	Yes.	Time is not enough	Training materials was good but should increased	To use equipment and To make practical	Yes	Yes	To get another training	All teachers should receive the training	It want well. The student to be absent it was our challenges	To make special time for training	Yes	It should be combine because we have a many problems	Yes	Yes	It is a far	They are not adequate	It is not only in the health sector	Yes. They submitted to the doctor	It is the involved service which given a child	Yes. Eye health and Disability screening	Monitoring and education and Education (including IEC materials)	Yes	Yes	Four terms per year they meet with local health	Development partners and Health centers	yes is good	Good corporation between the schools and the government partners
41	17/10/2017	Moh'd Nassor Yussuf						Integrated	Yes	Yes.	Time and length was not enough	sufficient	Lecture and group participation	Yes	Yes	To increase time and to increase awareness to teachers about the children's health	All teacher should get the training	They did it class by class and the challenge is about the time is not enough for teacher	Is a good things so as to help the students	Yes	Should be combine so as to known the health of our students	Yes	It depend on how the programme is prepared	It is a far	Yes	Yes	Yes and submitted to the secretary of eye health programme	The integrated is how the student's health is become a good	Is not easy. School feeding and Nutrition education	Human resource and Education (including IEC materials)	Yes	Yes	Every three months per year they meet with local health	Development partners and Health centers	Yes	To make follow up after training and to provide education for students	Yes	It was a good aproach to cover all school health subject at once even if time was few	Yes. It is going well. There is no challenges	Yes	Integrated	Yes, student they happy to get the porridge and they attend at school effectively
42	2017-12-10	Moh'd Nassor Yussuf						Integrated	Yes	Yes. He do it in Aprily	Time is enough	It is sufficient	Group, lecture and practical	Yes	Yes	To take opinion from different people	All should receive the training	They do it by taken the student one by one. But some of them were absent. This is challenge in our school	The content was very short	Yes	Should be combine with other health intervention	Yes	Yes but the referral centers must be near the children	Is not a far	Yes	Yes	Yes, submitted by the district's leaders	Is the combination of different information	Yes. Dental health, Nutrition education and HIV education	Human resource and Education (including IEC materials)	Yes	Yes	They meet once term per year	Government budgets and Development partners	Yes	To improve education	Yes	Yes it was good approach to cover all school health subject at once	Yes. Now days they wash their hands	Yes	Integrated health approach	Yes
43	17/10/2017	Moh'd Nassor Yussuf						Integrated	Not yet	Not yet	Time is need to increased	Yes	He was absent	Yes	Not yet he was absent in the training	To increase time and to increase content	All teacher should get the training	We do it from class to class. Some of the student was difficult to get them	Is the good things to perform but the time do not current to them	Yes	Should be combine because all is dealing with eye health	Yes	Yes	It is far	He does not known	Yes	Yes, submitted by a doctor and to other concerned people	It is a programme which do experiment for the children's health	Yes. Eye health, Nutrition education and HIV education	Human resource, Monitoring and evaluation and Education (including IEC materials)	Yes	Yes	They meet three times per year	Government budget, Development partners and Other stake holders	Yes	To increase the screening services and enable the children after get the referral to go to the vision centers	No	He does not understand about this question	No	Yes	Integrated	Yes because their health are improved
44	17/10/2017	Moh'd Nassor Yussuf						Integrated	No	No	Time is few	It was few and not sufficient	He does not know	He does not know	No	To increase time and to increase number of training	Is batter all teacher to get the training	It is going well. The challenge are: Recording book is one and The student is difficulty to obtain at the screening	Some time it bring the disturbance for teacher	Yes	Should be combine because it will be easily to get the services	Yes	Yes	It is a far	Not adequate	Yes	Yes. Submitted to head master and to hospital	Is the health integrated programme	Is not easy. Eye health and Nutrition education	Human resource and Education (including IEC materials)	Yes	Yes	One period they meet with local health/education per year	Development partners and community health workers	Yes	To corporate between the school and other sectors	No	He does not known	Yes, it is going well. The students do not want drug tablets	Yes	Integrated	Yes. The health of student is changed because they gain porridge and fruits
45	16/10/2017	Moh'd Nassor Yussuf						Stand alone	Yes	Yes	Time was sufficient	Yes	By theory and practical	Yes	Yes	To review the training after a certain time	All teacher should receive the training	They child well. But the student not attend at the screening	Eye health programme is good if it will from in the school curriculum	Yes	Should be combine with other health intervention	Yes	The referral of one vision center is not diminished	It is a far	Not adequate is few	Yes	Yes. Submitted at the districts ands to the right centre	Is a mixing services	Yes. Eye health and Deworming	Education (including IEC materials)	Yes	Yes	They meet two to times with local health and five times for local education per year	Government budgets and Development partners	Yes	To increase knowledge able teachers and to provide education time to time
46	2017-11-10	Moh'd Nassor Yussuf						It is integrated programme including eye health and skin	Yes she is attended	Yes, she is involved in the eye health screening	Time was enough	They use materials such as torch and lens	They used group made lecture and practice	Yes	Yes, Because until now she can checked the child eye	It can improved for increasing the number of training, e.g.. More than per year	Is batter all teacher to set training because some time can retire or migration from one to another school	Some of the student attend in the eye screening but some of them they not attend for the treatment	For some how is good even if teacher were very buss for the topic in their class	It will be good if can be continuous process	She say that if will be combine is good because there a lot of problems for their student	Is good to provide referral for the case of treatment just they check eye at the school so is good to referral to hospital	It can be good because many of people will benefit from it	It is so fear from here, only founded at town	They have enough tools, just in case of torch must be exchanged the battery	She is not well understand about	They have the data because the eye screening done for all student. They have name of student whom get referral, doctors they make follow up so as to take data	Understand that if the doctor want to come at school they sent their latter before	Yes. Dental health, Eye health, School feeding, Nutrition education, HIV education, Deworming and Disability screening	Education, Monitoring and evaluation, Infrastructure and Education (including IEC material)	Yes	Yes	Two times per term	Government budgets and Development partners	yes is good
47	16/10/2017	Moh'd Nassor Yussuf						Stand alone	Yes	Yes	Just was enough	Training material was sufficient	In term of group mode	Yes	Yes it prepare he well	To use television so as to educate the parents whom do not know about it	All teacher so as to replace others when they absent	They start from standard 4 up to standard 6	It proved opportunity for our students to go to hospital for treatment	Yes	It should be combine with other health intervention because there is a different case happen at the student	Yes	No because it will be not sufficient	It is a far	It is not adequate if you compare with the number of students	Yes	Yes, by headmaster to hospital	She is not understand the meaning of this question	Yes. Eye health, HIV education and Deworming	Monitoring and evaluation and Education (including IEC materials)	Yes	Yes	Three time they meet with local health /education per year	Government budgets, Development partners and Community health workers	Yes	To provide enough education for the teachers
48	16/10/2017	Moh'd Nassor Yussuf						Integrated	Yes	Yes	It was enough time	sufficient	Test and power point	Yes	Yes	To get the training after a certain time	All teacher should gain the training	We do it by a two time from standard one to standard six	Is good. Because teachers the people whom dealing with children	Yes	Should be combine so as to get one training with many of content	Yes	It can not cope	It is a far	There is no enough worker and equipment	Yes	Yes, They submitted to Coordinator	To have a lot of things at the same time	Yes. Dental health, Eye health, School feeding, Nutrition education, HIV education, Deworming and Disability screening	Human resource, Monitoring and evaluation, Infrastructure and Education (including IEC materials)	Yes	Yes	Two terms with local health and seven term with local education and one term with wash authorities per year	Government budgets, Development partners and Health center	Yes	Corporation between health workers and other people
49	2017-11-10	Moh'd Nassor Yussuf						Stand alone	No	No	It was enough time	He is not quite sure about this question	He think is a group method	Yes	Not yet because he was absent	For increasing the number of teachers whom trained	He think all teacher should receive the training	It done from standard one to standard 6. The student were absent in the some of class	Is a good things because they help to solve problem of our students	Yes	Should be combine	Yes	Yes	It is a far	They are adequate	Yes	Yes. The data submitted by a parents to hospital	Can defined as the combination of more them one intervention	Yes. Eye health, School feeding and Nutrition education	Human resource and Infrastructure	Yes	Off cause	Often we meet three time with local health /education per year	Government budgets, Development partners and Health centers	Is good	To proved more than one training per year and good relationship.
50	17/10/2017	Moh'd Nassor Yussuf						Integrated programme	Yes	Yes	It was enough time	Not sufficient	Group participation	Yes	Yes	To get more training	All teacher should get the training	To screening from class to class. The challenge is small number of teacher	Is good but their teachers is few so that they should stop to teach for this job	Yes	It should be combine with other health intervention so as to improve the children health	Yes	Yes	It is a far	She does not known about it because she is never went at the vision centers	Yes	Yes, it taken by doctor after fill the form	She does not understand	Yes. Eye health and Deworming	Education (including IEC materials)	Yes	Yes	Two terms they meet with local health and very often they meet with local education	Government budgets and Development partners	Yes	To provide the training for the school which are not get the training	No	No, It should be separately because of serving time	Yes, it going well there is no challenge	Yes	She like the integrated health approach	Yes. The students came to school
51	16/10/2017	Moh'd Nassor Yussuf						He say it is integrated with Deworming and Trachoma program	Yes	Yes	He say time was very few	Material wasn't enough	Lecture and practice	Yes	Yes	To increase time in training and to increase enough tools	He think that all teachers should receive the training	He say they do as the instruction provided. The challenge is, The student to be absent and big number	He is opinion is, the vision screening is good to involved in school syllabus as the HIV education involved in the school topic	Yes	He say eye health should stand alone because if will be combine the responsibility will be insufficient	Yes, but the problem is to student's parent do not go to bring their child to hospital. The opinion is to bring student at the vision centre by the organization	Yes but the challenge is that, The health worker they say there is no equipment at hospital	It is a far	Yes	Yes	Yes, it submitted at the hospital, school office and to the parents	Is the corporation between the service and services	Yes. Dental health, Eye health, Nutrition education and HIV education	Ministry of health and Development partners	Yes	Yes	They meet three time for local health and 5 to 6 times for local education per year	Development partners	Yes	Participation between one organization and others	Yes, HIV, Worm and eye health training	Should they be separately because teachers is need to teach in their class	Yes well, challenge few equipment and big number of student	Yes	He preferred only focusing on the eye health	Yes because the student have the interest of studding with out have a phobia
52	17/10/2017	Moh'd Nassor Yussuf						Integrated	No	Yes involved during the preparation of the eye health screening	Time was not sufficient	Yes	He was not in the training	He does not know because he was absent	No because he does not get the training	To provide training after the certain time and to provide training for the head teachers	All teachers is good to receive the training	the did at the class by class. The challenge is it was difficulty to get all student at the current time	Teacher lack to teach their students when the performing vision screening	Yes	Eye health should be combine with other health intervention because all intervention dealing with health	Yes	It can not cope because the client will be a big number to compared the service which is needed	It is a far	He does not known but the think is not adequate	Yes	Yes and it submitted by teachers	Is the combination of health intervention	No is not easy because it will need to get different professional people so as to educate other while is difficulty to get them. Teacher do not enough time	Infrastructure and education (including IEC materials)	Is not easily	Yes	Five times they meet with local health per year	Government budgets and Development partners	They appear to be have a good relationship	To provide training of health for the teacher and the student	Yes, such as deworming and school feeding	It is a good approach to cover all school health subject at once because is saved the time	Yes. It received well but the student try to avoid to screening	Yes	He like the integrated health approach	Yes, the problem of the student are treated/solved and they like to attend at school with the interest of studding. Right now they are happy to get the school feeding (porridge)

## Sheet: Trainers
Section A						Training efficiency											C. Integrating school eye health into school health programme
																			What do you think about the Integrated School Eye Health programme?
Respondent	DOV	Interviewer	Institution	Sector rep	Name of respondent	- Length and timing of the training	- Training materials (where the training manual clear, training hand out sufficient etc.._)	Mode of delivery Content of the training (module; information provided)	Did you feel that is was a good approach to cover all school health subject at once (nutrition, child safety, WASH behaviour, etc..) or should they be administered separately in different training ? Why?	Did you deliver the training to the teachers? How did that go? What worked and what did not work?	Do you feel that the teachers are able train children adequately on all the topics (nutrition, WASH, eye health etc.. after receiving the training? )What can be improved	Did you like the integrated health approach or would you have preferred only focusing on the eye health training?	How do you think we can improve it the training?	What do you think about the vision screening for the children?	Has is worked well? What worked? What did not work?	What is your view on teachers performing vision screening?	What do you understand about the Integrated Programme? What other components can be integrated into it?	How could the programme and integration be strengthened and why?	What are the positive aspects?	What are the disadvantages?	Do you think this creates a platform for additional interventions to be added? Eg deworming, dental health etc.
1	16/10/2017	Rebecca Kasika				The time was short and a lot had to be covered within the short time. It was quite a challenge for teachers to catch up with the speed and content of the training	The training materials were clear and easily understood by teachers	The Mode was participatory, inclusive discussions, practical sessions especially on measuring visual acquity and identifying a normal eye	Separating it will be better to avoid confusion	Yes, I delivered the training. And it went well but somehow teachers were asking irrelevant questions not according to the training guide example they would want to know about more complicated eye issues referring to thoer relatives who have experienced such problems	C	Integratating approach is better because it cut across a lot of issues, it saves time and cost	Increase days of training, Allocate enough time to do practicals during practicals	It is a good way to get early identification of child hood blindnes and vision impairment	I cant tell much about that	This is a good initiative, helps to get early identification of vision impairment in children however there is a need to rectify some of the things in the manual for example conjuctiva may somehow be brown but that doesn’t necesaarily mean that a child is sick. So perhaps udjust section which said white must be white	Intergration is a centred service provision. Dental Health can be added	Extend training period, Supportive supervision at least once quarterly	Early identification of eye problems, Treatment begins early leads to helping children's career development and preparing them for a brighter future	School drop outs or people not in school will not benefit	YES
2	20/10/2017	Rebecca Kasika				Time was short, At least 3 to 4 days would be enough	The material and language was ok	Testing Visual Acuity practical sessions,Asking questions, discussions, In general the discussion was inclusive	Each category to be trained separately.All schools could have been trained on school feeding and School Eye health	Yes I delivered training on eye care. All went well but teachers have other assignments and the training time was not enough	They have great capacity when they are trained however there is a collision of the training time and their other responsibilities	They should be sepatarate but all schools to benefit from both School feeding and school eye health	Consider teacher's age when selecting teachers to be trained, increase training time, conduct supportive supervision, provide incentives for teachers during implementation, trained teachers to train other teachers when they return to school	It is a good thing, but teachers need incetives to continue doing that	Yes, the screening went well. Pupils have been reached and screened. Teachers should set time to screen pupils because this intefrears with their other responsibilities	Teachers screening is schools is very good. Doesn’t only help them in schools but at home	Intergration nice, saves time and costs	Heads of Programs and institutions to plan together and have strategies when they bring to implementers it will be easy to implement	Teachers are now trained and knowledeagable, there are aspects In nutrition especially on foods which help in prevention of eye problems. So intergratin these two worked well	None	YES
3	17/10/2017	Rebecca Kasika				Time was not enough.Training was done from morning to evening and some teachers live far from the training venue	Manual was clear, easily understood	Participatory, practicals, eg Hand washing, VA reading, We used both Theory and Practicals models	There was no any challenge training them toghether, They are all related in one way or another	Yes,Most of everything went well. I feel there was nothinf wrong	Yes, But I doubt if the time will allow, because this is an added task and they might not be able to cope	I would like like the intergraed health approach	At least 4 days trainig will be sufficient	This is a good initiative,education goes in line with the ability to see well and not having vision problems, if you cant see well it affects your learning process	Early identification of vision problems in children and adults, Teachers are knowledgable and trained pupils on how to take good care of their eyes to prevent blindness	Teachers are more close to children because children spend a lot of their time in school than home, so training them is of good advantage and investing in teachers for the benefits of children is a wonderful thing	Integration is much better that doing things separately. We can add on dental and ear health	Working together especially when condcuting training	prevent and treat Vision problem in children, Early identification of eye health issues in children	None	YES
4
5

## Sheet: Training
Group	Domains	Themes	Subthemes	Quotes	Description
	- Length and timing of the training	Time was insufficient (n=3)	Too much to cover in short time	The time was short and a lot had to be covered within the short time. It was quite a challenge for teachers to catch up with the speed and content of the training
				Time was short, At least 3 to 4 days would be enough
			Distance far from venue to home is far	Time was not enough.Training was done from morning to evening and some teachers live far from the training venue
		Time was insufficient (n=52)		Time is short
				Time is not enough
	- Training materials (where the training manual clear, training hand out sufficient etc.._)	Manual is in good quality (n=3)		The training materials were clear and easily understood by teachers
		Needs slight changes		This is a good initiative, helps to get early identification of vision impairment in children however there is a need to rectify some of the things in the manual for example conjuctiva may somehow be brown but that doesn’t necesaarily mean that a child is sick. So perhaps udjust section which said white must be white
		Information in manual is enough/sufficient		The information in the training materials were enough, sufficient. Yes it is enough.
	Mode of delivery Content of the training (module; information provided)	The delivery was appropriate	The delivery was participatory	The Mode was participatory, inclusive discussions, practical sessions especially on measuring visual acquity and identifying a normal eye
			The discussions were inclusive	Testing Visual Acuity practical sessions,Asking questions, discussions, In general the discussion was inclusive
		The delivery was very integrated	Group discussions, participations and lectures are preferred	Lecture, practical and question with answer
				Integrated techniques. Questions for teachers. To provide reference to teachers
	Did you feel that is was a good approach to cover all school health subject at once (nutrition, child safety, WASH behaviour, etc..) or should they be administered separately in different training ? Why?	Separated is better		Separating it will be better to avoid confusion
				Each category to be trained separately.All schools could have been trained on school feeding and School Eye health
	Did you deliver the training to the teachers? How did that go? What worked and what did not work?	it went well with little challenges		Yes, I delivered the training. And it went well but somehow teachers were asking irrelevant questions not according to the training guide example they would want to know about more complicated eye issues referring to their relatives who have experienced such problems
				Yes I delivered training on eye care. All went well but teachers have other assignments and the training time was not enough
		The trainers were very knowledgable and prepared them well to conduct eye health screening		Yes, the trainers are very knowledgable.
				Yes, Because until now she can checked the child eye
	Do you feel that the teachers are able train children adequately on all the topics (nutrition, WASH, eye health etc.. after receiving the training? )What can be improved	They are capable but with reservation	Time constraint and overburdened with responsibilities	They have great capacity when they are trained however there is a collision of the training time and their other responsibilities
				Yes, But I doubt if the time will allow, because this is an added task and they might not be able to cope
	Did you like the integrated health approach or would you have preferred only focusing on the eye health training?	Integrated approach		Integratating approach is better because it cut across a lot of issues, it saves time and cost
				They should be sepatarate but all schools to benefit from both School feeding and school eye health
		Integrated approach		combine with other is good, it simplify the treatments and eye depend vitamin A for good health
				combine with other health intervation especial Ear health, Dental health
	How do you think we can improve it the training?	Time,		Increase days of training, Allocate enough time to do practicals during practicals
				At least 4 days trainig will be sufficient
		teachers sselection, supervision, incentives and Training other teachers		Consider teacher's age when selecting teachers to be trained, increase training time, conduct supportive supervision, provide incentives for teachers during implementation, trained teachers to train other teachers when they return to school.
				It is a good thing, but teachers need incetives to continue doing that
		Time		1.Frequently training 2. Increasing days of training , refresher training
				At least 3 days of training.
		Attendees		Headmaster, more teachers, community
				All teachers due to the high number of student screened
				All teachers because of transfer especially trained teacher
		Incentives		To increase education for teacher, to proved certificate for teacher after training
		Incentives		Teachers should be given more incentives.
	What do you think about the vision screening for the children?	Good iniative		This is a good initiative,education goes in line with the ability to see well and not having vision problems, if you cant see well it affects your learning process
				It is a good way to get early identification of child hood blindnes and vision impairment
	Has is worked well? What worked? What did not work?	It worked well		Yes, the screening went well. Pupils have been reached and screened. Teachers should set time to screen pupils because this intefrears with their other responsibilities
				Early identification of vision problems in children and adults, Teachers are knowledgable and trained pupils on how to take good care of their eyes to prevent blindness
		Worked well	No challenges	went good, they successes to identify the pupils who suffer with eye health problems referral to Mnazi Mmoja hospital,
				Gain knowledge to be able to screening, identify those who are facing with eye problems refer to Hospital
			With challenges, such as high number of students, interfere with school schedule, children not atending hospital and fear of screening	only disturb the lesson because the high number of screened students compare to teachers
				Its take time and disrupts other teaching schedules
				went good, they successes to identify the pupils who suffer with eye health problems referral to hospital, other did not attended
				It is gone well. The challenge is to the students parent were not aware to bring their children to hospital
	What is your view on teachers performing vision screening?	Very good		Teachers screening is schools is very good. Doesn’t only help them in schools but at home
				Teachers are more close to children because children spend a lot of their time in school than home, so training them is of good advantage and investing in teachers for the benefits of children is a wonderful thing
		Separate training		No. They should be separate. Teachers should be trained separately for example one trained in eye care, another in school feeding and nutrition and another in de-worming etc

## Sheet: Views on integrated 
Group	Domains	Themes	Subthemes	Quotes	Description
	What do you think about the vision screening for the children?	Good iniative		This is a good initiative,education goes in line with the ability to see well and not having vision problems, if you cant see well it affects your learning process
				It is a good way to get early identification of child hood blindnes and vision impairment
	Has is worked well? What worked? What did not work?	It worked well		Yes, the screening went well. Pupils have been reached and screened. Teachers should set time to screen pupils because this intefrears with their other responsibilities
				Early identification of vision problems in children and adults, Teachers are knowledgable and trained pupils on how to take good care of their eyes to prevent blindness
		Worked well	No challenges	went good, they successes to identify the pupils who suffer with eye health problems referral to Mnazi Mmoja hospital,
				Gain knowledge to be able to screening, identify those who are facing with eye problems refer to Hospital
			With challenges, such as high number of students, interfere with school schedule, children not atending hospital and fear of screening	only disturb the lesson because the high number of screened students compare to teachers
				Its take time and disrupts other teaching schedules
				went good, they successes to identify the pupils who suffer with eye health problems referral to hospital, other did not attended
				It is gone well. The challenge is to the students parent were not aware to bring their children to hospital
		Sensitivty issues		Some refeered pupils did not have any visual problem, They did not necesaarily need any referral, Some children were emmetropic, but they fail to take accurate visual acquity
				They brought pupils who did not have any visual problem
				They reffered children with normal eyes
	What is your view on teachers performing vision screening?	Very good		Teachers screening is schools is very good. Doesn’t only help them in schools but at home
				Teachers are more close to children because children spend a lot of their time in school than home, so training them is of good advantage and investing in teachers for the benefits of children is a wonderful thing
				They simplify work for us by screening children and helping to identify children with visual problems in schools
				They managed to screen and identify children with refractive error
		Good. Not clogged up the hospital		Yes! Because we have specialized equipment for eye care and they can be thoruoghly examined
				Yes, because it simplifies work for the optometrist and also increse coverage of eye screening where the optometrsit could have not managed to reach
	Is it easy to integrate?	Yes (majority)		Can be easly because both are interrelated with eyes
				Yes can be easily, if planned and prepare well
		No (n=12)		Its not easily, because it need more expert and eye specialist
				is not easily because it need more preparation
				Its not easily because for time consuming
		Yes but needs coordination		The school and the Vision center should work as a team because this will help to enable smooth operation of referals and follow of treated cases
				In future they should book appointments so that when they come they may not miss me or find that the waiting que is so long and this is unbearable for children to wait for so long. School health teachers should have the contact details of the optometrist and inquire her availability. IShe is the only optometrsit available in the District and she has many assigments and may at times be out for eye…
		Space is an issue		No. The space is inadequate, There is no a paediatric doctor
		Integration is good		there is great success in intergration. We have done that and we have seen the results, Unity is strength. We have supported each other in terms of staff and other rsources in intergation of Reproductive health and other health interventions
				intergration saves cost and time, stregntherns communication between one sector and another
				Cost saving, Saves time and energy, due to lack of human resources intergration helps utilize the few in diferent aspects, intergration also strentherns systems
				Easy availability of services, simplifies reporting
		Challenges/ concerns		Getting all specialists in different fields at the same time may be challenging
				If every parner supports vertical program is an issue, there will be no consinstency, unless the partners come to agreement before beginning implementations
				No. The Hospital has no enough space for examnation of too many people at once
	Source of resources	Government budgets		1. Prepere enough budget and ministry motivate the stakeholder for fund
				We have budgets but it is not enough, So when there is any initiative from partners it is wise they can inolve us in the planning
				budget which is avaialable is not adequate due to existing eye care ordinary programs but for bigger projects like School eye health we can plan together on how to go about it
		Development partners		1. Teachers and community participation fully 2.frequently training
		Roadmap/ plan		I will answer in general; The best way we can combine efforts with eye health is by having a strategic plan specific for eye health and have a road map which will lead to different interventions in eye care, then Identify financial resources and how they will be utilized. According go me, Primary eye care units must first be strngtherned equiped with enough staff because that is the first referre…
				There is a shortage in eye care staff in all the Primary Health care units and the DMO has no power in employment, Only Ministry of Labour can hire employess. In future, the district level should be involved in planning so that such challenges can be adressed
				Ministry of Health and Ministry of education to officially inform thye central government about the integrated school health program.This is more of a pilot and projec( School feeding and school eye health) We need to get findings about it and know whether it is useful so that we can implement in other places within Zanzibar
		Initiatives integration		Other health initiatives that we think we will benefit from an integrated school health programme is a radio program where health specilists go live on radio and conduct sessions different health topics
				Wash, Dental care, Reproductive health
	How to improve?	Training		Yes, More training on paeditric refraction and also re-fresher training
				Yes,We need more training on refraction of children
		Equipment		No, Not adequate in optometrist, we need more like the V.A chart for children, also paediatric refraction for Optometrists
				No, We need retinoscope, lensometer, slit lamp and Visual field test
		Insituttional/ Unity		any initiative made has to be institutionalized to the Ministry for sustainability
				Involvement of local government, team work in ministry of education and ministry of health, working closely with all the implementig partners
				Support each other inititatives whether made by government or development partners, Join in planning meetings(Plan together) Join in implementation of activities together, Have technical working groups
		Decentralisatiojn/district participation		Decentralization should be real and we can make decisions for the District. Currently we don’t have that power. Dmo should be involved from the plannig process
				Commitmnet of the District Health Management team(DHMT), No delays in interventions. Involve the DMO and DHMT from the initial stages
	What changed with integration with SFP?	Yes, but postivie change		Yes 1. increasing of Weight 2.Good physical appearances and improvement Academic performances
				Yes, 1. Physical appearance is good 2.Reduces absenteeism, 3. Good performances
